# Supplementary material for: Genetic Background of Blood β-Hydroxybutyrate Acid Concentrations in Early-Lactating Holstein Dairy Cows Based on Genome-Wide Association Analyses
Source: Genes (Basel). 2024 Mar 26;15(4):412. doi: 10.3390/genes15040412 (PMC11049649; doi:10.3390/genes15040412)
Supplement: Supplementary file 1 [file genes-15-00412-s001.zip]

Archive with 1 entries (1 files):
- genes-2924421-supplementary.pdf
